# Supplementary material for: One-Dimensional CoMoP Nanostructures as Bifunctional Electrodes for Overall Water Splitting
Source: Nanomaterials (Basel). 2022 Nov 3;12(21):3886. doi: 10.3390/nano12213886 (PMC9658805; doi:10.3390/nano12213886)
Supplement: Supplementary file 1 [file nanomaterials-12-03886-s001.zip]

Archive with 1 entries (1 files):
- nanomaterials-1977245-supplementary.pdf
